# Supplementary material for: Photon-directed multiplexed enzymatic DNA synthesis for molecular digital data storage
Source: Nat Commun. 2020 Oct 16;11:5246. doi: 10.1038/s41467-020-18681-5 (PMC7567835; doi:10.1038/s41467-020-18681-5)
Supplement: Supplementary file 4 — Source Data [file 41467_2020_18681_MOESM4_ESM.xlsx]

## Sheet: Figure 2a,b
Figure 2a																	Date	2019-04-30
																	note	Bright field image
																	Instrument	MicroViewer5MP
Figure 2b
																	Date	2019-04-30
																	note	Fluorescence
																	Instrument	Typhoon FLA 9000 Imager (GE)

## Sheet: Figure 2c
Figure 2c
	1	2	3	4	5	6	7	8	9	10	11	12
TOP
Bottom
Date	2019-05-07
note	Fluorescence
Instrument	Typhoon FLA 9000 Imager (GE)
Column	Transition	Illumination time (seconds) (Top to bottom)
1	A->G	10, 8, 6, 4
2	T->G	10, 8, 6, 4
3	C->G	8, 10, 12.5, 15
4	A->C	8, 10, 12.5, 15
5	T->C	8, 10, 12.5, 15
6	G->C	8, 10, 12.5, 15
7	C->A	10, 12.5, 15, 17.5
8	T->A	10, 8, 6, 4
9	G->A	10, 8, 6, 4
10	A->T	10, 8, 6, 4
11	G->T	10, 8, 6, 4
12	C->T	10, 12.5, 15, 17.5

## Sheet: Figure 3c
Figure 3c
																			Date	2019-09-18
																			note	Fluorescence (Cy5), 15% TBE-Urea precast polyacrylamide gel
																			Instrument	Typhoon FLA 9000 Imager (GE)
			#1	#2	#3	#4	#5	#6	#7	#8
	Ladder		G	G	G	G	G	G	G	G	Ladder
			ligation	ligation	ligation	ligation	ligation	ligation	ligation	ligation
		8								C(10s)
		7							C(10s)	A(10s)
		6						C(10s)	G(10s)	G(10s)
		5					C(10s)	A(10s)	A(10s)	A(10s)
		4				C(10s)	T(10s)	T(10s)	T(10s)	T(10s)
		3			C(10s)	G(10s)	G(10s)	G(10s)	G(10s)	G(10s)
		2		C(10s)	T(10s)	T(10s)	T(10s)	T(10s)	T(10s)	T(10s)
		1	C(10s)	A(10s)	A(10s)	A(10s)	A(10s)	A(10s)	A(10s)	A(10s)
			GGGG	GGGG	GGGG	GGGG	GGGG	GGGG	GGGG	GGGG
																			Date	2019-09-18
																			note	Fluorescence (Cy3 DIGE),15% TBE-Urea precast polyacrylamide gel
																			Instrument	Typhoon FLA 9000 Imager (GE)

## Sheet: Figure 4h
Figure 4h	Stochastic estimation		The maximum sequence conservation per site is log2(4) bits for nucleotide sequence
	sequence logo for index 6 strand
		nucleotide position
		1	2	3	4	5	6	7	8	9
	A	0	1.99817	0	0	0.0327207	0.0593392	0.0273384	1.26332	0.00324061
	C	0	0	0	1.99817	0	1.06915	0.0831544	0.00831915	1.899
	G	1.99817	0	0	0	1.35288	0.054134	1.19947	0.0487264	0.00486091
	T	0	0	1.99817	0	0.101938	0.0478878	0.0364513	0.0843799	0.00810152

## Sheet: Figure 4i
Figure 4i	number of error per strand								number of error per transition
	Insertion									insertion	deletion	mismatch
	Data	[1×78999 double]							AT	903	3022	653
	Value	[67799 10594 567 39]							AG	227	1535	444
	Number of bins	4							AC	2240	774	0
									TA	349	1971	1341
	Deletion								TG	905	3206	660
	Data	[1×78999 double]							TC	366	2	0
	Value	[55721 20395 2883]							GA	376	2725	1201
	Number of bins	3							GT	5	5	285
									GC	4396	5607	0
	Mismatch								CA	1155	5551	4668
	Data	[1×78999 double]							CT	430	1219	559
	Value	[69956 7093 1698 225 24 3]							CG	493	544	511
	Number of bins	6

## Sheet: Figure S1
Supplementary Figure 1							Date	2019-03-25
		DNMP-EDTA concentration					note	Fluorescence (Cy3), glass slide
		1.25mM	1.5mM	1.75mM	2mM		Instrument	Typhoon FLA 9000 Imager (GE)
spot diameter(um)
	76
	155
	230
	300

## Sheet: Figure S2
Supplementary Figure 2			Date	2019-03-31
			note	Fluorescence (Cy3), glass slide
			Instrument	Typhoon FLA 9000 Imager (GE)

## Sheet: Figure S3
Supplementary Figure 3			Date	2019-04-22
			note	Fluorescence (Cy3), glass slide
			Instrument	Typhoon FLA 9000 Imager (GE)

## Sheet: Figure S10a
Supplementary Figure 10a			Stochastic estimation			The maximum sequence conservation per site is log2(4) bits for nucleotide sequence
		index 1	nucleotide position
			1	2	3	4	5	6	7	8	9
		A	0	1.99876	0	1.99876	0	1.07641	0.056686	0.080532	0.00429021
		C	0	0	0	0	1.25723	0.0199731	1.25667	0.00997063	1.83943
		G	1.99876	0	1.99876	0	0.0953423	0.0748991	0.0367261	0.0636587	0.0021451
		T	0	0	0	0	0.054943	0.0713325	0.0407181	1.1819	0.0225236
		index 2	nucleotide position
			1	2	3	4	5	6	7	8	9
		A	0	1.99642	0	0	1.03239	0.0981748	0.873809	0.08147	0.00612325
		C	0	0	0	0	0.0567914	0.0396475	0.0947504	0.00947325	1.82167
		G	1.99642	0	1.99642	0	0.137922	0.0415355	0.0561484	0.956799	0.00612325
		T	0	0	0	1.99642	0	0.962868	0.0368474	0.0985218	0.0183697
		index 3	nucleotide position
			1	2	3	4	5	6	7	8	9
		A	0	1.99492	0	0	0.834634	0.0914197	0.0733335	0.758725	0.00830052
		C	0	0	0	1.99492	0	0.077508	0.0733335	0.0136707	1.71821
		G	1.99492	0	1.99492	0	0.136216	0.0337855	0.583001	0.070632	0.0207513
		T	0	0	0	0	0.0842064	0.643912	0.0513334	0.127593	0.0207513
		index 4	nucleotide position
			1	2	3	4	5	6	7	8	9
		A	0	1.99908	0	0	1.68481	0.00999214	1.61	0.0154125	0
		C	0	0	1.99908	0	0.0400087	0.028549	0.0306736	0.00220178	1.95645
		G	1.99908	0	0	0	0.0214862	0.0335451	0.0263935	1.66455	0.00416443
		T	0	0	0	1.99908	0	1.61016	0.0142668	0.0477053	0.00249866
		index 5	nucleotide position
			1	2	3	4	5	6	7	8
		A	0	1.99905	0	0	0.0552457	1.24004	0.0646212	0.00495594
		C	0	0	1.99905	0	1.48254	0.0468513	0.0166764	1.84691
		G	1.99905	0	0	1.99905	0	0.0717981	0.018761	0.00495594
		T	0	0	0	0	0.0482526	0.021296	1.47586	0.0165198
		index 6	nucleotide position
			1	2	3	4	5	6	7	8	9
		A	0	1.99794	0	1.99794	0	0.089444	0.999936	0.0430505	0.00180927
		C	0	0	1.99794	0	1.48561	0.0157842	0.124851	0.00807197	1.88526
		G	1.99794	0	0	0	0.0542966	1.24169	0.0224957	1.27672	0.00180927
		T	0	0	0	0	0.0482636	0.0381452	0.037118	0.0887916	0.0162834
		index 7	nucleotide position
			1	2	3	4	5	6	7	8	9
		A	0	1.99817	0	0	0.0327207	0.0593392	0.0273384	1.26332	0.00324061
		C	0	0	0	1.99817	0	1.06915	0.0831544	0.00831915	1.899
		G	1.99817	0	0	0	1.35288	0.054134	1.19947	0.0487264	0.00486091
		T	0	0	1.99817	0	0.101938	0.0478878	0.0364513	0.0843799	0.00810152
		index 8	nucleotide position
			1	2	3	4	5	6	7	8	9
		A	0	1.99919	0	1.99919	0	0.0338604	0.0159908	0.0132601	0.000720329
		C	0	0	0	0	0.0229107	0.0238277	1.55972	0.00757718	1.90527
		G	1.99919	0	0	0	0.0242584	1.59959	0.0264464	0.0549346	0.00144066
		T	0	0	1.99919	0	1.75064	0.0156761	0.038747	1.60889	0.0144066
		index 9	nucleotide position
			1	2	3	4	5	6	7	8	9
		A	0	1.99596	0	0	0.0687775	0.0459965	0.941034	0.063462	0.0164922
		C	0	0	0	0	1.14711	0.0328546	0.0964088	0.0164531	1.71849
		G	1.99596	0	0	1.99596	0	0.0963736	0.0293418	1.09531	0.0197907
		T	0	0	1.99596	0	0.10071	0.998781	0.0565878	0.084616	0.0131938
		index 10	nucleotide position
			1	2	3	4	5	6	7	8	9
		A	0	0	0	0	0.0337847	0.0421118	1.09107	0.0406527	0.00660441
		C	0	0	1.99908	0	0.0814808	1.07017	0.0764441	0.00609791	1.92271
		G	1.99908	0	0	0	1.43751	0.0415854	0.0582686	0.0508159	0.000825551
		T	0	1.99908	0	1.99908	0	0.0800124	0.0272633	1.4906	0.0049533
		index 11	nucleotide position
			1	2	3	4	5	6	7	8	9
		A	0	0	0	0	1.15468	0.0531354	1.21546	0.0349791	0.00440155
		C	0	0	1.99754	0	0.102505	0.0182178	0.0946908	0.00832836	1.91907
		G	1.99754	0	0	1.99754	0	0.078944	0.0232846	1.33254	0
		T	0	1.99754	0	0	0.0663265	1.18264	0.0294938	0.086615	0.00880309
		index 12	nucleotide position
			1	2	3	4	5	6	7	8	9
		A	0	0	0	1.99683	0	0.0833694	0.0287021	0.889172	0.0326082
		C	0	0	1.99683	0	0.0591821	0.0543714	0.952233	0.00815754	1.8179
		G	1.99683	0	0	0	0.0523534	1.07112	0.0202603	0.18436	0.00271735
		T	0	1.99683	0	0	1.44086	0.0271857	0.150264	0.0309986	0

## Sheet: Figure S12
Supplemetary Figure 12		histogram values
	Filter #1	Filter #2	Filter #3	Filter #4
# of non-identical base trasition	100760	78998	16741	14335	# of read
0	1041	0	0	0
1	996	0	0	0
2	2009	0	0	0
3	4122	0	0	0
4	11603	9812	0	0
5	13890	10511	0	0
6	20726	17986	0	0
7	17800	15723	2268	2014
8	15812	14816	14473	12321
9	3606	2734	0	0
10	2572	2116	0	0
11	889	732	0	0
12	602	481	0	0
13	367	304	0	0
14	234	201	0	0
15	207	172	0	0
16	131	109	0	0
17	115	98	0	0
18	106	88	0	0
19	84	67	0	0
20	90	71	0	0
21	102	89	0	0
22	116	95	0	0
23	197	113	0	0
24	349	311	0	0
25	188	152	0	0
26	217	172	0	0
27	216	185	0	0
28	261	195	0	0
29	241	195	0	0
30	229	175	0	0
31	283	185	0	0
32	230	178	0	0
33	199	147	0	0
34	148	119	0	0
35	131	115	0	0
36	107	90	0	0
37	86	73	0	0
38	74	65	0	0
39	75	61	0	0
40	58	50	0	0
41	36	31	0	0
42	44	38	0	0
43	25	21	0	0
44	18	16	0	0
45	18	17	0	0
46	18	14	0	0
47	16	14	0	0
48	9	8	0	0
49	10	7	0	0
50	7	5	0	0
51	3	2	0	0
52	3	3	0	0
53	5	4	0	0
54	3	2	0	0
55	4	4	0	0
56	1	1	0	0
57	3	3	0	0
58	1	1	0	0
59	1	1	0	0
60	0	0	0	0
61	2	2	0	0
62	2	1	0	0
63	0	0	0	0
64	2	2	0	0
65	1	0	0	0
66	1	0	0	0
67	1	1	0	0
68	1	0	0	0
69	2	2	0	0
70	0	0	0	0
71	0	0	0	0
72	0	0	0	0
73	1	1	0	0
74	0	0	0	0
75	2	2	0	0
76	3	3	0	0
77	2	2	0	0
78	1	1	0	0
79	2	1	0	0
80	2	2	0	0
81	0	0	0	0
82	0	0	0	0
83	0	0	0	0
84	0	0	0	0
85	1	0	0	0
